# Supplementary material for: Role of invasive Aedes (Aedimorphus) vittatus in chikungunya virus transmission in the newly-invaded coastal island city of Mombasa, Kenya
Source: PLoS Negl Trop Dis. 2025 Dec 9;19(12):e0013738. doi: 10.1371/journal.pntd.0013738 (PMC12707656; doi:10.1371/journal.pntd.0013738)
Supplement: S1 File — (XLSX) [file pntd.0013738.s001.xlsx]

## Sheet: abundance
Sampling_ID	Ae. aegypti	Ae. vittatus	Ae. simpsoni	Ae. tricholabis	Cx. annulioris	Cx. pipiens	Cx. univittatus	Cx. vansomereni	Ert. chrysogaster	Ae. sudanensis	An. funestus	An. gambiae	An. Pharoensis	Culex spp	Cx. rubinotus	Cx. zombaensis	Mn. africana	Aedes spp	Ae. dentatus	Ae. mcintoshi	Mn. uniformis	Anopheles spp
KPA_HLC_M_F	420	266	14	0	0	2	0	0	15	0	0	0	0	0	0	0	0	0	0	0	0	0
KPA_HLC_A_F	572	412	32	1	1	1	2	1	22	0	0	0	0	0	0	0	0	0	2	1	0	0
KPA_BG_D_F	6	1	13	0	0	0	2	0	0	0	0	0	0	0	0	0	0	24	0	0	0	0
KPA_BG_D_M	6	0	0	0	0	0	0	0	0	0	0	0	0	0	0	0	0	14	0	0	0	0
KPA_BG_N_F	364	384	0	0	8	984	9	3	32	2	4	1	2	9	1	13	5	0	0	0	0	0
KPA_BG_N_M	237	216	0	0	0	234	0	0	1	0	0	0	0	0	0	0	0	0	0	0	0	0
MG_HLC_M_F	495	22	18	1	4	68	0	5	5	0	0	0	0	1	0	41	0	1	0	0	0	0
MG_HLC_A_F	597	36	12	0	29	75	0	5	22	0	0	0	0	1	0	41	1	3	0	0	1	0
MG_BG_D_F	57	2	0	0	0	1	0	0	0	0	0	0	0	0	0	0	0	1	0	0	0	0
MG_BG_D_M	42	0	0	0	0	0	0	0	0	0	0	0	0	0	0	0	0	0	0	0	0	0
MG_BG_N_F	89	22	0	0	11	470	39	1	0	0	0	0	0	10	0	8	1	0	0	0	0	0
MG_BG_N_M	81	5	0	0	0	171	0	15	0	0	0	0	0	0	0	6	0	0	0	0	0	0
RA_HLC_M_F	41	377	0	1	0	1	0	0	1	0	0	0	0	0	0	0	0	0	0	0	0	0
RA_HLC_A_F	91	325	0	0	0	95	0	0	4	0	0	0	0	0	0	0	0	0	0	0	0	0
RA_BG_D_F	80	8	0	0	0	1	0	0	0	0	0	0	0	0	0	0	0	4	0	0	0	0
RA_BG_D_M	73	1	0	0	0	2	0	0	0	0	0	0	0	0	0	0	0	0	0	0	0	0
RA_BG_N_F	217	311	0	0	4	1198	66	32	6	0	1	1	0	0	0	237	1	1	0	0	0	0
RA_BG_N_M	257	601	0	0	0	335	10	81	2	0	0	0	0	0	0	109	0	3	0	0	0	2
